# Supplementary material for: Estrogen Signaling Influences Nephron Segmentation of the Zebrafish Embryonic Kidney
Source: Cells. 2023 Feb 20;12(4):666. doi: 10.3390/cells12040666 (PMC9955091; doi:10.3390/cells12040666)
Supplement: Supplementary file 1 [file cells-12-00666-s001.zip]

Archive with 1 entries (1 files):
- cells-2210566-supplementary.pdf
